# Supplementary material for: Cortical dynamics of neural-connectivity fields
Source: J Comput Neurosci. 2025 Apr 10;53(2):373–91. doi: 10.1007/s10827-025-00903-8 (PMC12181116; doi:10.1007/s10827-025-00903-8)
Supplement: Supplementary file 1 — (zip 138 KB) [file 10827_2025_903_MOESM1_ESM.zip]

Archive with 2 entries (2 files):
- Notations_and_Index_for_NC_JCN_review.pdf
- supplemental.tex
