# Supplementary material for: Cortical dynamics of neural-connectivity fields
Source: J Comput Neurosci. 2025 Apr 10;53(2):373–91. doi: 10.1007/s10827-025-00903-8 (PMC12181116; doi:10.1007/s10827-025-00903-8)
Supplement: Supplementary file 1 — (zip 138 KB) [file 10827_2025_903_MOESM1_ESM.zip › supplemental.tex]

\documentclass{article}
\usepackage{nomencl}
\usepackage{amsmath}
\makenomenclature

% Package for math

%% This code creates the groups
% -----------------------------------------
\usepackage{etoolbox}
\renewcommand\nomgroup[1]{%
  \item[\bfseries
  \ifstrequal{#1}{C}{Analysis and Calculus}{%
  \ifstrequal{#1}{D}{Differential Geometry}{%
  \ifstrequal{#1}{O}{Other symbols}{}}}%
]}
% -----------------------------------------


\begin{document}
\section{Parameters for LFP Simulation in Multi-Layer Cortex}

Multi-Layer cortical connectivity is defined in equations 1.
\begin{equation}
  \begin{aligned}
  \alpha & = \frac{g\partial_t A^2_t T^2}{2m} = 0.5\\
  m & = 10\\
  C & = 1\\
  \end{aligned}
\end{equation}
The resulting distribution of the LFP in layer 1 and 2 is given in equation 2, Fig. 4.
\begin{equation}
  \begin{aligned}
  \phi_1(t) & = H(t)\frac{1}{m}\sin(10t)\sin(\frac{t}{2})\exp^{-\frac{t}{2}}\\
  \phi_2(t) & = H(t)\frac{1}{m}\sin(10t)\cos(\frac{t}{2})\exp^{-\frac{t}{2}}\\
  \end{aligned}
\end{equation}


\section{Notations and Mathematical Terms}

\nomenclature[C]{$H(t)$}{Heaviside function}
\nomenclature[C]{$\mu, \nu, \eta$}{Greek indices for time and space coordinates}
\nomenclature[D]{$\epsilon$, $g$}{Coupling constants between neural and connectivity fields}
\nomenclature[C]{$i, j, k$}{Latin indices for space coordinates}
\nomenclature[C]{$\partial_{\mu}$}{Partial derivative of the $\mu$th coordinate}
\nomenclature[C]{$\partial_{i}$}{Partial derivative of the $i$th space coordinate}
\nomenclature[D]{$\partial^{2}$}{d'Alembert operator}
\nomenclature[D]{$\partial^2_t-\sum_i\partial^2_i$}{d'Alembert operator}
\nomenclature[D]{$\phi$, $\psi$}{Scalar variable; real or complex valued}
\nomenclature[D]{$\boldsymbol{\phi}$}{Vector/Tensor variable; real or complex valued}
\nomenclature[C]{$\int, \iint$}{Integral}
\nomenclature[C]{$dA$}{Integral measure}
\nomenclature[C]{$\boldsymbol{S},\boldsymbol{W}$}{Vector or matrix valued function}
\nomenclature[C]{$\boldsymbol{r},\boldsymbol{r_0}$}{Point on the cortical surface}
\nomenclature[C]{$\boldsymbol{S}^{-1}$}{Inverse of the function $\boldsymbol{S}$}
\nomenclature[C]{$i$}{The imaginary unit ($i^2 = -1$)}
\nomenclature[C]{$m$}{Mass term in Klein-Gordon field}
\nomenclature[C]{$c$}{Speed of wave propagation}
\nomenclature[C]{$t_{ret}$}{Retarded time, taken at the time of propagation of the signal}
\nomenclature[C]{$\phi^*$}{Complex conjugate of $\phi$}
\nomenclature[C]{$\mathcal{L}$}{Lagrangian function, real-valued}
\nomenclature[C]{$\nabla$}{Gradient operator}
\nomenclature[C]{$\nabla^2$}{Laplacian operator}
\nomenclature[D]{$g^{\mu\nu}$}{$\mu$th and $\nu$th component of the metric}
\nomenclature[C]{$\delta(x)$}{Dirac delta function}
\nomenclature[C]{\(a\), \(b\), \(c\)}{Scalar constant; real or complex valued}
\nomenclature[C]{$\alpha$, $\beta$, $\gamma$}{Scalar constant; real or complex valued}
\nomenclature[D]{$F_{\mu\nu}$}{Tensor of rank 2}
\nomenclature[D]{$|g|$}{Determinant of metric tensor}
\nomenclature[D]{$\boldsymbol{\partial}-i\epsilon\boldsymbol{A}$}{Covariant derivative}
\nomenclature[D]{$\boldsymbol{D}$}{Covariant derivative}
\nomenclature[D]{$\boldsymbol{F}, f$}{Smooth functions defined over the cortical surface (e.g. manifold)}
\nomenclature[D]{$A_{\mu}A^{\nu}$}{Repeated indices are summed, Einstein notation}
\nomenclature[D]{$R_{\mu\nu}$}{Ricci tensor}
\nomenclature[D]{$R$}{Ricci scalar}
\nomenclature[D]{$G_{\mu\nu}$}{Einstein tensor}
\printnomenclature
\end{document}
